# Supplementary material for: Recreational Drugs and the Risk of Hepatocellular Carcinoma
Source: Cancers (Basel). 2022 Nov 2;14(21):5395. doi: 10.3390/cancers14215395 (PMC9657889; doi:10.3390/cancers14215395)
Supplement: Supplementary file 1 [file cancers-14-05395-s001.zip]

Archive with 1 entries (1 files):
- cancers-1979273-supplementary.pdf
